# Supplementary material for: Rest, replace, and recover: TandemHeart to transcatheter aortic valve replacement—a case report
Source: Eur Heart J Case Rep. 2024 Sep 2;8(9):ytae465. doi: 10.1093/ehjcr/ytae465 (PMC11407279; doi:10.1093/ehjcr/ytae465)
Supplement: ytae465_Supplementary_Data [file ytae465_supplementary_data.zip]

Archive with 1 entries (1 files):
- Video 1 AVI.avi
